# Supplementary material for: High uric acid exacerbates nonalcoholic steatohepatitis through NLRP3 inflammasome and gasdermin D-mediated pyroptosis
Source: J Biol Chem. 2025 May 19;301(6):110249. doi: 10.1016/j.jbc.2025.110249 (PMC12205687; doi:10.1016/j.jbc.2025.110249)
Supplement: Supporting information-Tables [file mmc2.xls]

## Sheet: Table-S1 antibodies
The antibodies used in the present study
Antibody	Species	Source	Catalog #	Application/Dilution
NLRP3	Rabbit	ABclonal	A24294	WB ( 1:1000 ),IF(1:100)
Caspase-1	Rabbit	abcam	ab179515	WB (1:1000),IF(1:100)
Cleaved-Caspase-1	Rabbit	Cell Signaling Technology	89332S	WB ( 1:1000 )
GSDMD-N	Rabbit	ABclonal	A22523	WB (1:1000 ),IF(1:100)
GSDMD	Rabbit	abcam	ab209845	WB ( 1:1000 )
Caspase-1(P20)	Mouse	Adipogen	AG-20B-0042-C100	WB ( 1:1000 )
IL-1β	Rabbit	proteintech	16765-1-AP	WB (1:1000 )
IL-18	Rabbit	ABclonal	a23076	WB ( 1:1000 )
α-SMA	Rabbit	Cell Signaling Technology	19245T	WB(1:1000)
BAX	Rabbit	ABclonal	A0207	WB ( 1:1000 )
BCL-2	Rabbit	ABclonal	A0208	WB ( 1:1000 )
MLKL	Rabbit	abcam	ab184718	WB ( 1:1000 )
p-MLKL	Rabbit	Sigma	SAB5700557	WB ( 1:1000 )
RIPK3	Rabbit	Cell Signaling Technology		WB ( 1:1000 )
Caspase-3	Rabbit	Cell Signaling Technology	9661S	WB ( 1:1000 )
Cleaved-Caspase-3	Rabbit	Cell Signaling Technology	14220T	WB ( 1:1000 )
Collagen II	Rabbit	proteintech	66761-1-Ig	WB(1:1000)
α-SMA	Mouse	santa cruz	sc-53142	IF(1:200)
Albumin	Mouse	proteintech	66051-1-Ig	IF(1:200)
HNF-4α	Rabbit	abcam	ab201460	IF(1:200)
HNF-4α	Mouse	abcam	ab41898	IF(1:200)
GLUT9	Mouse	proteintech	67530-1-Ig	IF(1:200),WB(1:2000)
TNF-α	Rabbit	abcam	ab183218	IHC(1:200)
F4/80	Rabbit	servicebio	GB113373-100	IHC(1:200)
Alexa Fluor® 594	Rabbit	abcam	ab150080	IF(1:500)
Alexa Fluor® 594	Mouse	abcam	ab150116	IF(1:500)
Alexa Fluor® 488	Rabbit	abcam	ab150077	IF(1:500)
Alexa Fluor® 488	Mouse	abcam	ab150113	IF(1:500)

## Sheet: Table-S2 primers
The primers used in the present study
Human Gapdh F	TCAACGACCACTTTGTCAAGCTCA
Human Gapdh R	GCTGGTGGTCCAGGGGTCTTACT
Human Nlrp3 F	GATCTTCGCTGCGATCAACAG
Human Nlrp3 R	CGTGCATTATCTGAACCCCAC
Human Tnf-α F	CTCTTCTGCCTGCTGCACTTTG
Human Tnf-α R	ATGGGCTACAGGCTTGTCACTC
Human Il-6 F	AGACAGCCACTCACCTCTTCAG
Human Il-6 R	TTCTGCCAGTGCCTCTTTGCTG
Human Il-8 F	GAGAGTGATTGAGAGTGGACCAC
Human Il-8 R	CACAACCCTCTGCACCCAGTTT
Mouse Nlrp3 F	ATCAACAGGCGAGACCTCTG
Mouse Nlrp3 R	GTCCTCCTGGCATACCATAGA
Mouse Il-6 F	TGTTCTCTGGGAAATCGTGGA
Mouse Il-6 R	TTTCTGC AAGTGCATCATCGT
Mouse Tnf-α F	TTCTATGGCCCAGACCCTCA
Mouse Tnf-α R	TTTGCTACGACGTGGGCTAC
Mouse Il-8 F	TCGGGAGACCTCTAGACACTTTGC
Mouse Il-8 R	GCCTGTCAAGCTGACTTCACTGG
Mouse Gapdh F	TGGATTTGGACGCATTGGTC
Mouse Gapdh R	TTTGCACTGGTACGTGTTGAT
